# Supplementary material for: N-(3-Oxododecanoyl)-Homoserine Lactone Induces Intestinal Barrier Damage in Piglets via the Lipid Raft-Mediated Apoptosis Pathway
Source: Vet Sci. 2025 Mar 3;12(3):233. doi: 10.3390/vetsci12030233 (PMC11946647; doi:10.3390/vetsci12030233)
Supplement: Supplementary file 1 [file vetsci-12-00233-s001.zip]

Archive with 1 entries (1 files):
- vetsci-3449109-supplementary.pdf
